# Supplementary material for: The correlation between hepatic controlled attenuation parameter (CAP) value and insulin resistance (IR) was stronger than that between body mass index, visceral fat area and IR
Source: Diabetol Metab Syndr. 2024 Jul 9;16:153. doi: 10.1186/s13098-024-01399-5 (PMC11232147; doi:10.1186/s13098-024-01399-5)
Supplement: Supplementary file 1 — Supplementary Material 1 [file 13098_2024_1399_MOESM1_ESM.xlsx]

## Sheet: Sheet1
TABLE 1 Baseline characteristics of the study population according to the grade of CAP value.
Variables	Total (n=420)	S0 (n=61)	S1 (n=56)	S2 (n=106)	S3 (n=197)	P for trend
Sex, n (%)						< 0.001
Male	123 (29.3)	13 (21.3)	8 (14.3)	25 (23.6)	77 (39.1)
Female	297 (70.7)	48 (78.7)	48 (85.7)	81 (76.4)	120 (60.9)
Age, (years)	34.42 ± 9.90	34.10 ± 11.87	34.70 ±9.62	33.89 ± 9.71	34.73 ± 9.47	0.638
Height, (cm)	166.84 ± 8.52	165.67 ± 8.51	164.34 ± 6.90	165.63 ± 8.22	168.56 ± 8.81	< 0.001
Weight, (kg)	94.84 ± 18.69	81.81 ± 12.24	86.03 ± 13.44	90.13 ± 12.37	103.92 ± 19.96	< 0.001
BMI, (kg/m2)	33.97 ± 5.45	29.91 ± 4.19	31.84 ± 4.38	32.86 ± 4.05	36.43 ± 5.54	< 0.001
SBP, (mmHg)	133.71 ± 16.28	125.38 ± 15.01	129.63 ± 13.82	130.51 ± 14.91	139.17 ± 16.21	< 0.001
DBP, (mmHg)	80.69 ± 11.85	74.54 ± 10.80	79.48 ± 10.57	79.87 ± 11.38	83.58 ± 11.94	< 0.001
Liver imaging
CAP, (dB/m)	292.23 ± 51.43	209.97 ± 19.97	250.07 ± 6.00	278.54 ± 9.93	337.09 ± 28.13	< 0.001
LSM, (kPa)	6.45 (5.20, 8.60)	5.00 (4.00, 6.20)	5.50 (4.75, 6.20)	6.00 (5.00, 7.60)	7.90 (6.05, 10.30)	< 0.001
Body composition
VFA, (cm2)	192.11 ± 44.66	163.92 ± 42.44	177.31 ± 41.14	188.46 ± 39.30	207.01 ± 43.24	< 0.001
BFM, (kg)	40.64 ± 11.45	33.10 ± 8.59	36.44 ± 9.41	38.59 ± 8.48	45.26 ± 12.16	< 0.001
SLM, (kg)	51.28 ± 10.45	46.28 ± 7.50	46.85 ± 7.32	48.80 ± 8.16	55.42 ± 11.48	< 0.001
PBF, (%)	42.51 ± 6.65	39.96 ± 6.90	42.03 ± 6.35	42.69 ± 6.37	43.34 ± 6.65	0.001
Fasting blood biomarkers
FPG, (mmol/L)	5.46 ± 1.62	4.80 ± 0.67	5.13 ± 1.05	5.31 ± 1.48	5.85 ± 1.91	< 0.001
FINS, (mU/L)	18.30 (14.34, 26.46)	12.52 (9.27, 15.66)	15.30 (12.00, 19.30)	17.37 (14.41, 23.77)	22.51 (17.87, 33.57)	< 0.001
HbA1c, (%)	5.93 ± 0.89	5.48 ± 0.38	5.69 ± 0.54	5.85 ± 0.89	6.17 ± 1.00	< 0.001
UA, (μmol/L)	380.77 ± 97.16	338.67 ± 72.14	335.91 ± 68.53	372.13 ± 88.08	411.21 ± 104.96	< 0.001
TC, (mmol/L)	5.07 ± 1.24	4.89 ± 1.00	4.63 ± 0.90	5.10 ± 1.05	5.23 ± 1.44	0.004
TG, (mmol/L)	1.53 (1.12, 2.15)	1.06 (0.76, 1.38)	1.17 (0.80, 1.67)	1.56 (1.14, 2.13)	1.72 (1.29, 2.56)	< 0.001
HDL-C, (mmol/L)	1.23 ± 0.29	1.43 ± 0.31	1.37 ± 0.31	1.21 ± 0.30	1.13 ± 0.23	< 0.001
LDL-C, (mmol/L)	3.16 ± 0.75	2.96 ± 0.76	2.82 ± 0.55	3.21 ± 0.71	3.29 ± 0.78	< 0.001
GGT, (U/L)	28.30 (19.40, 42.20)	17.47 (14.45, 25.90)	19.00 (16.55, 21.93)	24.00 (19.05, 34.13)	37.30 (27.80, 55.75)	< 0.001
ALT, (U/L)	29.15 (16.93, 58.48)	14.30 (10.60, 23.00)	16.00 (11.55, 22.88)	28.65 (17.95, 56.23)	41.30 (28.15, 71.40)	< 0.001
AST, (U/L)	22.50 (17.80, 33.60)	18.00 (15.10, 21.40)	17.75 (14.55, 21.00)	23.25 (18.30, 33.05)	27.00 (20.75, 39.50)	< 0.001
Hypertension, n (%)						< 0.001
no	265 (63.1)	49 (80.3)	40 (71.4)	73 (68.9)	103 (52.3)
yes	155 (36.9)	12 (19.7)	16 (28.6)	33 (31.1)	94 (47.7)
HOMA-IR	4.30 (3.10, 6.75)	2.80 (2.05, 3.29)	3.43 (2.44, 4.44)	3.92 (3.09, 5.60)	5.83 (4.19, 9.08)	< 0.001
Data were mean ± SD or median (IQR) for skewed variables or numbers (proportions) for categorical variables. CAP, controlled attenuation parameter; SBP, systolic blood pressure; DBP, diastolic blood pressure; LSM, liver stiffness measurement; BMI, body mass index; VFA, visceral fat area; BFM, body fat mass; SLM, soft lean mass; PBF, percent body fat; FPG, fasting plasma glucose; FINS, fasting ins…
